# Supplementary material for: The Genomes of Oryza sativa: A History of Duplications
Source: PLoS Biol. 2005 Feb 1;3(2):e38. doi: 10.1371/journal.pbio.0030038 (PMC546038; doi:10.1371/journal.pbio.0030038)
Supplement: Figure S2 — We count discrepancies where the markers are found (A) on different chromosomes and (B) in different locations on the same chromosome. (458 KB ZIP). [file pbio.0030038.sg002.zip]

Archive with 3 entries (2 files):
- webfig2_geneticMap-diff/incorrect_markers_diff-chromosomes.eps
- webfig2_geneticMap-diff/incorrect_markers_within-one-chromosome.eps
- webfig2_geneticMap-diff/
