# Supplementary material for: The Genomes of Oryza sativa: A History of Duplications
Source: PLoS Biol. 2005 Feb 1;3(2):e38. doi: 10.1371/journal.pbio.0030038 (PMC546038; doi:10.1371/journal.pbio.0030038)
Supplement: Figure S3 — Genomic size refers to the unspliced transcript, with introns, but constrained to the region from the start to stop codons. CDS size refers to the spliced transcript, without introns. Predictions are assessed with FP and FN rates, where per-aa (per amino acid) refers to the fact that we check whether the reading frame is correct. (351 KB ZIP). [file pbio.0030038.sg003.zip]

Archive with 5 entries (4 files):
- webfig3_FpFn-FgeneSH/cdsSize_WH_NH_genomicSize_rice.eps
- webfig3_FpFn-FgeneSH/FPFN_aa_genomicSize_rice_F_nr_NH.eps
- webfig3_FpFn-FgeneSH/FPFN_aa_genomicSize_rice_F_nr_WH.eps
- webfig3_FpFn-FgeneSH/numExon_WH_NH_genomicSize_rice.eps
- webfig3_FpFn-FgeneSH/
