# Supplementary material for: The Genomes of Oryza sativa: A History of Duplications
Source: PLoS Biol. 2005 Feb 1;3(2):e38. doi: 10.1371/journal.pbio.0030038 (PMC546038; doi:10.1371/journal.pbio.0030038)
Supplement: Figure S4 — Intergenic repeat clusters are regions of size larger than 1.5 kb (i.e., between a MITE and a gypsy/copia TE), where most of the 20-mer copy numbers exceed ten. Lower copy number regions are tolerated up to a “maximum gap size,” which defaults to 150 bp. Regions lying between two adjacent intergenic repeat clusters are taken to be gene islands. (233 KB ZIP). [file pbio.0030038.sg004.zip]

Archive with 2 entries (2 files):
- Figure S4/chr1_10.island.1.eps
- Figure S4/chr1_10.repeat.1.eps
