# Supplementary material for: The Genomes of Oryza sativa: A History of Duplications
Source: PLoS Biol. 2005 Feb 1;3(2):e38. doi: 10.1371/journal.pbio.0030038 (PMC546038; doi:10.1371/journal.pbio.0030038)
Supplement: Figure S5 — Near the centromeres, there is an increase in TE density (especially for the large, class I TEs such as gypsy and copia) and a decrease in gene density. This is not an artifact of the fact that WGS assemblies underrepresent larger TEs, as much the same effect is observed when we use IRGSP japonica instead (data not shown). (362 KB ZIP). [file pbio.0030038.sg005.zip]

Archive with 2 entries (2 files):
- figure s5/indica_Chr07_genes_500Kb.eps
- figure s5/indica_Chr07_TEs_500Kb_without_gap.eps
