# Supplementary material for: The Genomes of Oryza sativa: A History of Duplications
Source: PLoS Biol. 2005 Feb 1;3(2):e38. doi: 10.1371/journal.pbio.0030038 (PMC546038; doi:10.1371/journal.pbio.0030038)
Supplement: Figure S8 — Each point indicates the genomic positions for a maize genetic marker and its highest confidence match in rice. The x-axis shows a specific chromosome for one genome, and the y-axis shows all chromosomes for a second genome, with the chromosome numbers color-coded as per the legend. We show here 12 panels for rice. (311 KB ZIP). [file pbio.0030038.sg008.zip]

Archive with 12 entries (12 files):
- Rice/Maize_Rice.Chr01.pdf
- Rice/Maize_Rice.Chr02.pdf
- Rice/Maize_Rice.Chr03.pdf
- Rice/Maize_Rice.Chr04.pdf
- Rice/Maize_Rice.Chr05.pdf
- Rice/Maize_Rice.Chr06.pdf
- Rice/Maize_Rice.Chr07.pdf
- Rice/Maize_Rice.Chr08.pdf
- Rice/Maize_Rice.Chr09.pdf
- Rice/Maize_Rice.Chr10.pdf
- Rice/Maize_Rice.Chr11.pdf
- Rice/Maize_Rice.Chr12.pdf
