# Supplementary material for: The Genomes of Oryza sativa: A History of Duplications
Source: PLoS Biol. 2005 Feb 1;3(2):e38. doi: 10.1371/journal.pbio.0030038 (PMC546038; doi:10.1371/journal.pbio.0030038)
Supplement: Figure S9 — Each point indicates the genomic positions for a maize genetic marker and its highest confidence match in rice. The x-axis shows a specific chromosome for one genome, and the y-axis shows all chromosomes for a second genome, with the chromosome numbers color-coded as per the legend. We show here ten panels for maize. (288 KB ZIP). [file pbio.0030038.sg009.zip]

Archive with 10 entries (10 files):
- Maize/Rice_Maize.Chr01.pdf
- Maize/Rice_Maize.Chr02.pdf
- Maize/Rice_Maize.Chr03.pdf
- Maize/Rice_Maize.Chr04.pdf
- Maize/Rice_Maize.Chr05.pdf
- Maize/Rice_Maize.Chr06.pdf
- Maize/Rice_Maize.Chr07.pdf
- Maize/Rice_Maize.Chr08.pdf
- Maize/Rice_Maize.Chr09.pdf
- Maize/Rice_Maize.Chr10.pdf
